# Supplementary material for: Directed Evolution of AtMP2 Peptide: Unlocking Enhanced Antibacterial Potential from Anabas testudineus
Source: Molecules. 2025 Nov 28;30(23):4590. doi: 10.3390/molecules30234590 (PMC12693613; doi:10.3390/molecules30234590)
Supplement: Supplementary file 1 [file molecules-30-04590-s001.zip]

Archive with 1 entries (1 files):
- molecules-3974264-supplementary.pdf
